# Supplementary material for: Influence of Electromagnetic Inductive Microcapsules on Self-Healing Ability of Limestone Calcined Clay Cement (LC3) Mortar
Source: Polymers (Basel). 2023 Jul 18;15(14):3081. doi: 10.3390/polym15143081 (PMC10384683; doi:10.3390/polym15143081)
Supplement: Supplementary file 1 [file polymers-15-03081-s001.zip]

Archive with 1 entries (1 files):
- polymers-2466901-supplementary.pdf
